# Supplementary material for: Magnitude, associated factors, and antimicrobial susceptibility pattern of bacterial isolates among adult dental caries patients attending Hiwot Fana comprehensive specialized university hospital, Harar, Eastern Ethiopia
Source: PLoS One. 2023 Feb 15;18(2):e0278829. doi: 10.1371/journal.pone.0278829 (PMC9931146; doi:10.1371/journal.pone.0278829)
Supplement: S1 Dataset — (XLSX) [file pone.0278829.s001.xlsx]

## Sheet: Sheet11
age	monthlyincome	habitofteethbrushing	smokingcigarete	halitosis	drinkingalcohol	gender	levelofeducation	typesofoccupation	residence	religion	maritalstatus	frequencyofteethbrushing	timeforteethbrushing	typesofmaterialforteethbrushing	consumptionofsugarperweek	kindofcarbohydrateusemost	diabetic	hypertension	habitofchewingchat	chewingchatwith	cultureresult	typesofbacteriaisolated	ciprofloxacin	azitromycin	tetracycline	chloraphynicol	ceftraxione	vancomycin	erytromycin	pencillin	deoxycycline	usesoftdrink	frequencyofdrinkingalcohol	frequencyofusesoftdrink	frequencyofsmokingcigarete	clindamycin	Tobramycin	Amoxacillin	Gentamycin
25	0	1	0	0	0	female	cant read and write	farmer	urban	muslim	divorced	once per week	brush after lunch	, mefakiya or traditional stick	I don’t use sugar	soft drinks	no	no	Sometimes	with peanut	positive	S mutans	susceptable	intermidate	susceptable	intermidate	susecptable	intermidate	susceptable	resistance	susceptable	1		one day per week		Susceptable	Susceptable	susceptable	Susceptable
32	3000	1	0	0	0	female	secondary school	NGO business	urban	orthodox	married	once/day	brushing when i wake up in the morning	toothbrush	Always	tea	no	no	Sometimes	with peanut	positive	lactobacillus spp	susceptable	susceptable	resistance	intermidate	susecptable	intermidate	intermidate	resistance	susceptable	1		three days per week		Resistance	intermidate	susceptable	Intermidate
52	5000	1	0	0	0	male	diploma	government employe	urban	muslim	married	once/day	brushing when i wake up in the morning	toothbrush	I don’t use sugar	tea	no	no	Never at all		positive	S mutans	susceptable	intermidate	susceptable	susceptable	susecptable	intermidate	susceptable	susceptable	susceptable	0				Susceptable	susceptable	susceptable	Susceptable
50	4000	1	0	0	0	female	diploma	government employe	urban	orthodox	married	once/day	brushing when i wake up in the morning	toothbrush	I don’t use sugar	bread	no	I don’t know	Never at all		negative											1		one day per week
38	1000	1	0	0	0	male	primary school	farmer	rural	catholic	married	once/day	brushing when i wake up in the morning	, mefakiya or traditional stick	I don’t use sugar	bread	no	no	Always	alone	positive	S auerus	susceptable	susceptable	susceptable	susceptable	susecptable	intermidate	susceptable	resistance	susceptable	0				Intermidiate	intermidate	susceptable	susceptable
18	0	0	0	0	0	female	secondary school	student	urban	prptestant	single				Always	bread	no	I don’t know	Always		positive	lactobacillus spp	susceptable	susceptable	susceptable	susceptable	susecptable	sucseptable	susceptable	resistance	susceptable	1		one day per week		Intermidate	Resistance	susceptable	susceptable
20	0	1	0	0	0	female	secondary school	student	urban	muslim	single	once/day	brushing when i wake up in the morning	toothbrush	I don’t use sugar	tea	no	no	Never at all		positive	S mutans	susceptable	resistance	intermidate	resistance	susecptable	sucseptable	susceptable	resistance	susceptable	1		one day per week		Intermidate	Susceptable	susceptable	Intermidate
45	2000	1	0	0	0	female	primary school	NGO business	urban	catholic	divorced	once/day	Both in the morning and at night	, mefakiya or traditional stick	3 days per week	tea	no	no	Always	alone	positive	Lactobacullus spp	susceptable	susceptable	susceptable	intermidate	susecptable	intermidate	susceptable	resistance	Susceptable	1		three days per week		Intermidate	Intermidate	Susceptable	susceptable
30	0	1	0	0	0	female	primary school	house wife	rural	muslim	married	once/day	brush after lunch	, mefakiya or traditional stick	I don’t use sugar	soft drinks	no	no	Always		positive	streptococcus mutans	susceptable	intermidate	resistance	susceptable	susecptable	intermidate	intermidate	resistance	susceptable	1		one day per week		Resistance	intermidate	resistance	Resistance
20	1000	0	0	1	0	female	primary school	NGO business	urban	orthodox	married				Always	soft drinks	no	no	Never at all		positive	lactobacillus spp	susceptable	susceptable	intermidate	susceptable	susecptable	resistance	susceptable	resistance	susceptable	1		one day per week		Resistance	intermidate	Susceptable	susceptable
28	2000	1	0	0	0	male	read and write	government employe	urban	muslim	married	twice/day	Both in the morning and at night	toothbrush	Always	tea	no	no	Sometimes	with Coffee	positive	S mutans	susceptable	susceptable	susceptable	intermidate	intermidate	sucseptable	resistance	intermidate	susceptable	1		one day per week		Intermidate	Intermidate	Intermidate	Intermidate
43	12500	1	0	1	0	female	≥ Degree	NGO business	urban	muslim	married	once/day	brushing when i wake up in the morning	toothbrush	one day per week	no	no	no	Never at all		negative											0
25	1000	1	0	0	0	female	read and write	farmer	rural	muslim	married	once/day	brushing when i wake up in the morning	, mefakiya or traditional stick	Always	tea	no	no	Sometimes	alone	positive	S pyognes	susceptable	Susceptable	susceptable	Susceptable	susecptable	Sucseptable	Susceptable	susceptable	intermidate	1		one day per week		Susceptable	Suscptable	Susceptable	Intermidate
61	12000	1	1	1	0	male	≥ Degree	government employe	urban	orthodox	married	once/day	brush after lunch	toothbrush	Always	no	no	yes	Sometimes	alone	positive	S mitis	susceptable	susceptable	susceptable	susceptable	susecptable	sucseptable	susceptable	Resistance	susceptable	1			3 times/day	Susceptable	Suscptable	Susceptable	Susceptable
40	0	1	0	0	0	female	cant read and write	house wife	urban	muslim	married	once/day	brushing when i wake up in the morning	, mefakiya or traditional stick	one day per week	tea	no	no	Never at all		negative											1		one day per week
30	1000	1	0	1	0	female	primary school	private business	urban	catholic	married	once/day	brush after lunch		I don’t use sugar	tea	no	no	Never at all		positive	S auerus	susceptable	susceptable	susceptable	susceptable	Susecptable	resistance	susceptable	intermidate	susceptable	1		one day per week		Resistance	susceptable	intermidate	Susceptable
46	2000	0	0	0	0	female	primary school	private business	urban	orthodox	divorced				I don’t use sugar	tea	no	no	Always	alone	negative											0
21	0	1	0	1	0	male	cant read and write	private business	urban	orthodox	married	once/day	brushing when i wake up in the morning	, mefakiya or traditional stick	Always	candy	no	no	Never at all		positive	lactobacillus spp	resistance	susceptable	susceptable	susceptable	susecptable	resistance	susceptable	resistance	susceptable	1		five days per week		Resistance	intermidate	intermidate	Intermidate
32	3000	1	0	0	0	female	secondary school	government employe	urban	orthodox	married	once/day	brushing when i wake up in the morning	toothbrush	Always	no	no	no	Sometimes	alone	negative											1		three days per week
26	0	0	0	0	0	female	cant read and write	student	rural	muslim	married				one day per week	candy	no	no	Never at all		positive	Acinetobacter spp	susceptable	susceptable	susceptable	intermidate	susecptable	sucseptable	susceptable	resistance	susceptable	0				Resistance	resistance	Intermidate	Resistance
42	0	0	1	0	0	female	cant read and write	farmer	rural	catholic	married				I don’t use sugar	bread	no	no	Never at all		positive	S mutans	susceptable	intermidate	susceptable	susceptable	susecptable	resistance	resistance	intermidate	susceptable	0				Susceptable	Intermidate	Intermidate	Resistance
80	0	0	0	0	0	male	read and write	NGO business	urban	orthodox	married				I don’t use sugar	bread	no	no	Never at all		positive	Lactobacillus spp	susceptable	susceptable	susceptable	susceptable	susecptable	sucseptable	susceptable	susceptable	susceptable	0				Intermidate	Susceptable	Intermidate	Susceptable
42	5400	1	0	0	0	female	≥ Degree	government employe	urban	adventist	divorced	once/day	brushing when i wake up in the morning	toothbrush	I don’t use sugar	soft drinks	no	no	Never at all		positive	S mutans	susceptable	intermidate	intermidate	intermidate	susecptable	intermidate	susceptable	resistance	intermidate	0				Intermidate	Intermidate	Susceptabl	Intemidate
27	0	1	0	0	0	male	primary school	student	urban	catholic	single	once/day	brushing when i wake up in the morning	toothbrush	one day per week	tea	no	no	Never at all		positive	S mitis	susceptable	intermidate	susceptable	intermidate	susecptable	sucseptable	susceptable	susceptable	susceptable	0				Susceptable	Intermidate	Susceptabl	Susceptable
55	0	1	0	0	0	male	cant read and write	farmer	rural	muslim	married	once/day	brushing when i wake up in the morning	, mefakiya or traditional stick	I don’t use sugar	no	no	no	Always	alone	positive	S pnemoniae	susceptable	susceptable	susceptable	susceptable	susecptable	intermidate	intermidate	susceptable	susceptable	1		one day per week		Susceptable	Susceptable	Susceptabl	Susceptable
20	0	1	0	1	0	female	secondary school	student	urban	orthodox	single	twice/day	Both in the morning and at night	toothbrush	one day per week	candy	no	no	Never at all		positive	K pnemoniae	susceptable	intermidate	susceptable	intermidate	susecptable	resistance	intermidate	resistance	susceptable	1		one day per week		Susceptable	intermidate	Susceptabl	Susceptable
24	0	0	0	0	0	female	cant read and write	house wife	rural	muslim	married				one day per week	tea	no	no	Never at all		positive	acinetobacter	susceptable	susceptable	susceptable	susceptable	susecptable	sucseptable	susceptable	resistance	susceptable	0				Susceptable	Susceptable	Susceptabl	Susceptable
45	0	1	0	0	0	female	read and write	house wife	urban	orthodox	married	once/day	brushing when i wake up in the morning	, mefakiya or traditional stick	one day per week	bread	no	no	Never at all		positive	S mitis	susceptable	intermidate	intermidate	intermidate	susecptable	intermidate	intermidate	intermidate	intermidate	1		one day per week		Intermidate	resistance	Resistance	Susceptable
25	0	1	0	0	0	female	cant read and write	farmer	rural	muslim	married	once/day	brushing when i wake up in the morning	, mefakiya or traditional stick	one day per week	bread	no	no	Never at all		negative											0
27	2500	1	0	1	0	male	diploma	government employe	urban	orthodox	married	once/day	brushing when i wake up in the morning	toothbrush	I don’t use sugar	bread	no	no	Never at all	alone	positive	S mutans	susceptable	susceptable	susceptable	susceptable	susecptable	sucseptable	susceptable	susceptable	susceptable	1		one day per week		Susceptable	Susceptable	Resistance	Intermidate
30	0	1	0	0	0	female	cant read and write	house wife	rural	muslim	married	once/day	brushing when i wake up in the morning	, mefakiya or traditional stick	one day per week	bread	no	no	Never at all		negative											1
48	0	1	0	1	0	female	cant read and write	farmer	rural	muslim	married	once/day	brush after lunch	, mefakiya or traditional stick	I don’t use sugar	soft drinks	no	no	Never at all		positive	lactobacillus spp	susceptable	susceptable	susceptable	susceptable	susecptable	sucseptable	susceptable	susceptable	susceptable	0				Susceptable	Susceptable	Resistance	Intermidate
36	2400	1	0	0	0	male	diploma	government employe	urban	adventist	married	once/day	brushing when i wake up in the morning	toothbrush	one day per week	bread	no	no	Never at all		negative											0
35	2500	1	0	0	0	female	diploma	government employe	urban	catholic	married	once/day	brushing when i wake up in the morning	toothbrush	I don’t use sugar	no	no	no	Never at all		positive	lactobacillus spp	susceptable	susceptable	susceptable	susceptable	susecptable	sucseptable	susceptable	resistance	intermidate	0				Susceptable	Intermidate	resistance	Resistance
50	0	0	0	0	0	female	cant read and write	farmer	rural	muslim	married				one day per week	tea	no	no	Always	alone	positive	K pnemoniae	susceptable	susceptable	susceptable	intermidate	susecptable	intermidate	susceptable	intermidate	intermidate	0				Susceptable	Intermidate	resistance	Susceptable
20	0	0	0	0	0	male	cant read and write	farmer	rural	muslim	single				I don’t use sugar	no	no	no	Never at all		positive	lactobacillus spp	susceptable	susceptable	resistance	resistance	susecptable	sucseptable	susceptable	resistance	susceptable	0				Susceptable	Intermidate	intermidate	Resistance
20	0	1	0	0	0	female	primary school	farmer	rural	muslim	married	once/day	brushing when i wake up in the morning	toothbrush	Always	no	no	no	Never at all		negative											1		one day per week
30	2000	1	0	0	0	male	primary school	private business	urban	muslim	single	once/day	brush after lunch	, mefakiya or traditional stick	one day per week	soft drinks	no	no	Always	alone	positive	lactobacillus spp	susceptable	susceptable	susceptable	susceptable	susecptable	sucseptable	susceptable	susceptable	susceptable	1		one day per week		Susceptable	intermidate	resistance	Susceptable
31	4000	1	0	0	0	female	secondary school	private business	urban	catholic	married	once/day	brushing when i wake up in the morning	toothbrush	I don’t use sugar	bread	no	no	Never at all		positive	P aeruginosa	susceptable	susceptable	susceptable	intermidate	susecptable	resistance	susceptable	resistance	susceptable	0				Susceptable	intermidate	resistance	Susceptable
47	0	0	0	0	0	female	secondary school	house wife	rural	muslim	married				one day per week	tea	no	no	Never at all		positive	lactobacillus spp		susceptable	susceptable	susceptable	susecptable	sucseptable	susceptable	susceptable	susceptable	0				Susceptable	intermidate	resistance	Susceptable
38	3100	1	0	0	0	female	diploma	government employe	urban	catholic	married	once/day	brushing when i wake up in the morning	toothbrush	I don’t use sugar	tea	no	no	Never at all		positive	E coli	susceptable	susceptable	susceptable	intermidate	susecptable	intermidate	susceptable	resistance	susceptable	0				Susceptable	intermidate	resistance	Susceptable
45	6800	1	0	0	0	male	≥ Degree	government employe	urban	adventist	married	twice/day	Both in the morning and at night	toothbrush	one day per week	tea	no	no	Never at all		negative											1		one day per week
25	0	1	0	0	0	male	read and write	student	urban	muslim	single	once/day	brushing when i wake up in the morning	toothbrush	one day per week	tea	no	no	Never at all		positive	K pnemoniae	susceptable	susceptable	susceptable	intermidate	susecptable	resistance	intermidate	resistance	susceptable	1		one day per week		Susceptable	Resistance	susceptable	Resistance
23	0	0	0	0	0	female	cant read and write	farmer	rural	muslim	married				I don’t use sugar	soft drinks	no	no	Never at all		negative													three days per week
30	2500	1	0	0	0	female	diploma	government employe	urban	catholic	married	once/day	brushing when i wake up in the morning	toothbrush	one day per week	soft drinks	no	no	Never at all		positive	S mitis	susceptable	susceptable	susceptable	susceptable	susecptable	sucseptable	susceptable	resistance	intermidate	1				Susceptable	Resistance	Intermidate	Susceptable
26	0	1	1	0	0	male	primary school	farmer	rural	muslim	married	once/day	brushing when i wake up in the morning	toothbrush	one day per week	bread	no	no	Always	alone	positive	K pnemoniae	susceptable	susceptable	susceptable	susceptable	susecptable	sucseptable	susceptable	resistance	intermidate	1		one day per week	once/day	Susceptable	Resistance	Intermidate	Susceptable
27	0	1	0	0	0	female	primary school	farmer	rural	muslim	married	once/day	brush after lunch	, mefakiya or traditional stick	one day per week	bread	no	no	Never at all		positive	S aureus	susceptable	resistance	resistance	susceptable	susecptable	sucseptable	susceptable	intermidate	susceptable	1		one day per week		Susceptable	Resistance	Intermidate	Susceptable
29	2400	1	0	0	0	female	diploma	government employe	urban	prptestant	married	once/day	brushing when i wake up in the morning	toothbrush	one day per week	bread	no	no	Never at all		negative											0
25	0	1	1	0	0	male	read and write	student	rural	muslim	single	once/day	brush after lunch	, mefakiya or traditional stick	Always	bread	no	no	Always	alone	positive	S epidermitis	susceptable	susceptable	susceptable	susceptable	susecptable	sucseptable	susceptable	resistance	susceptable	1		five days per week	once/day	Susceptable	Resistance	resistance	Susceptable
25	0	1	0	0	0	male	secondary school	student	rural	muslim	single	once/day	brushing when i wake up in the morning	toothbrush	I don’t use sugar	tea	no	no	Never at all		positive	streptococcus mutans	susceptable	susceptable	resistance	intermidate	susecptable	sucseptable	intermidate	susceptable	susceptable	0				Susceptable	susceptable	resistance	Susceptable
39	3000	1	0	0	0	male	diploma	government employe	urban	muslim	married	once/day	brushing when i wake up in the morning	toothbrush	I don’t use sugar	soft drinks	no	no	Never at all		positive	streptococcus mutans	susceptable	susceptable	susceptable	susceptable	susecptable	sucseptable	susceptable	resistance	intermidate	0				Susceptable	intermidate	resistance	Susceptable
42	4000	1	0	0	1	male	primary school	private business	urban	orthodox	married	once per week	brushing when i wake up in the morning	toothbrush	one day per week	soft drinks	no	no	Never at all		positive	streptococcus mutans	susceptable	susceptable	susceptable	susceptable	susecptable	resistance	susceptable	resistance	susceptable	1	one day per week	three days per week		Susceptable	intermidate	resistance	Susceptable
44	3400	1	0	0	0	female	diploma	government employe	urban	muslim	divorced	once/day	brushing when i wake up in the morning	toothbrush	one day per week	soft drinks	no	no	Never at all		positive	acinetobacter	susceptable	intermidate	susceptable	intermidate	susecptable	resistance	intermidate	resistance	intermidate	0				Susceptable	intermidate	resistance	Intermidate
29	2700	1	0	0	0	female	diploma	government employe	urban	prptestant	married	once/day	brushing when i wake up in the morning	toothbrush	one day per week	soft drinks	no	no	Never at all		negative											1		one day per week
39	0	0	0	0	0	male	read and write	farmer	rural	muslim	married				I don’t use sugar	soft drinks	no	no	Sometimes	alone	positive	S epidermitis	susceptable	resistance	resistance	intermidate	susecptable	sucseptable	susceptable	susceptable	susceptable	0				Intermidate	Resistance	Susceptable	Resistance
30	4700	1	0	0	0	female	≥ Degree	government employe	urban	muslim	married	once/day	brushing when i wake up in the morning	toothbrush	one day per week	tea	no	no	Never at all		positive	E coli	susceptable	susceptable	susceptable	susceptable	susecptable	sucseptable	susceptable	intermidate	susceptable	0				Intermidate	Resistance	Susceptable	Resistance
38	0	1	0	0	0	male	read and write	farmer	rural	prptestant	married	once/day	brushing when i wake up in the morning	, mefakiya or traditional stick	one day per week	bread	no	no	Never at all		positive	S mitis	susceptable	susceptable	susceptable	susceptable	susecptable	sucseptable	resistance	susceptable	susceptable	0				Resistance	Susceptable	Susceptable	Resistance
25	2700	1	0	0	0	female	diploma	government employe	urban	muslim	married	once/day	brushing when i wake up in the morning	toothbrush	I don’t use sugar	tea	no	no	Never at all		positive	streptococcus mutans	susceptable	susceptable	resistance	susceptable	susecptable	sucseptable	susceptable	intermidate	Susceptable	0				Intermidate	intermidate	Susceptable	Resistance
28	0	1	0	0	0	female	secondary school	house wife	urban	prptestant	married	once/day	brushing when i wake up in the morning	toothbrush	Always	bread	no	no	Never at all		negative											0
40	1000	1	0	0	0	male	read and write	farmer	rural	muslim	married	once/day	brushing when i wake up in the morning	, mefakiya or traditional stick	Always	tea	no	no	Sometimes	with peanut	positive	S mutans	susceptable	susceptable	susceptable	susceptable	susecptable	sucseptable	susceptable	susceptable	susceptable	1		one day per week		Susceptable	Susceptable	Resistance	Susceptable
47	1968	0	0	1	0	female	secondary school	government employe	urban	orthodox	married				I don’t use sugar	bread	no	no	Never at all		negative											1		one day per week
32	1000	1	0	0	0	female	secondary school	house wife	urban	muslim	married	once/day	brushing when i wake up in the morning	toothbrush	one day per week	soft drinks	no	no	Never at all		positive	E coli	susceptable	susceptable	susceptable	intermidate	susecptable	resistance	intermidate	resistance	susceptable	1		one day per week		Susceptable	Resistance	Susceptable	Intermidate
26	4000	1	0	0	0	male	diploma	government employe	urban	muslim	married	once/day	brushing when i wake up in the morning	, mefakiya or traditional stick	I don’t use sugar	tea	no	no	Never at all		positive	S mutans	susceptable	Susceptable	susceptable	Susceptable	susecptable	Sucseptable	Susceptable	susceptable	susceptable	1		one day per week		Susceptable	Resistance	Susceptable	Intermidate
32	5500	1	0	0	0	male	≥ Degree	government employe	urban	prptestant	married	once/day	brushing when i wake up in the morning	, mefakiya or traditional stick	I don’t use sugar	bread	no	no	Never at all		negative											1		one day per week
28	1500	1	0	0	0	male	primary school	NGO business	urban	muslim	married	≥ 3 times/day	Both in the morning and at night	, mefakiya or traditional stick	3 days per week	chewing gum	no	no	Always	with peanut	positive	lactobacillus spp	susceptable	resistance	susceptable	resistance	susecptable	intermidate	susceptable	intermidate	susceptable	0				Susceptable	intermidate	resistance	Susceptable
30	500	1	0	0	0	female	cant read and write	house wife	urban	muslim	married	once/day	brushing when i wake up in the morning	toothbrush	I don’t use sugar	tea	no	no	Never at all		negative											0
26	2000	1	0	0	0	female	secondary school	house wife	urban	muslim	married	once/day	brushing when i wake up in the morning	toothbrush	one day per week	bread	no	no	Never at all		positive	S epidermitis	susceptable	intermidate	susceptable	intermidate	susecptable	resistance	susceptable	intermidate	susceptable	1		one day per week		Susceptable	resistance	resistance	Susceptable
31	3800	1	0	0	0	female	≥ Degree	government employe	urban	orthodox	single	once/day	brushing when i wake up in the morning	toothbrush	one day per week	tea	no	no	Never at all		positive	S auerus	susceptable	intermidate	susceptable	intermidate	susecptable	resistance	susceptable	resistance	susceptable	1		three days per week		Susceptable	resistance	resistance	Susceptable
38	5000	1	0	0	0	male	primary school	private business	urban	muslim	married	once/day	brushing when i wake up in the morning	toothbrush	one day per week	soft drinks	no	no	Sometimes	with peanut	positive	S mitis	susceptable	intermidate	susceptable	intermidate	susecptable	resistance	susceptable	resistance	susceptable	1		one day per week		Susceptable	resistance	resistance	Susceptable
30	1500	0	0	0	0	female	cant read and write	farmer	rural	muslim	married				one day per week	soft drinks	no	no	Sometimes	alone	positive	S pnemoniae	susceptable	intermidate	susceptable	intermidate	susecptable	intermidate	susceptable	resistance	susceptable	1		one day per week		Susceptable	resistance	resistance	Susceptable
22	0	1	1	0	0	male	secondary school	student	urban	muslim	single	once/day	brushing when i wake up in the morning	toothbrush	3 days per week	tea	no	no	Sometimes	with peanut	positive	E coli	intermidate	intermidate	susceptable	resistance	susecptable	resistance	susceptable	resistance	susceptable	1		three days per week	sometimes	Resistance	intermidate	resistance	Resistance	t
20	0	1	0	0	0	female	secondary school	student	rural	muslim	single	once/day	brush after lunch	, mefakiya or traditional stick	Always	chewing gum	no	no	Never at all		positive	P aeruginosa	susceptable	resistance	resistance	resistance	susecptable	resistance	resistance	resistance	intermidate	1		five days per week		Resistance	intermidate	resistance	Resistance
19	0	1	0	0	0	female	primary school	student	rural	muslim	single	once/day	brushing when i wake up in the morning	toothbrush	Always	tea	no	no	Never at all		positive	S epidermitis	susceptable	susceptable	resistance	intermidate	susecptable	resistance	intermidate	resistance	susceptable	1		one day per week		Susceptable	intermidate	resistance	Susceptable
35	0	0	0	0	0	female	cant read and write	house wife	rural	orthodox	married				I don’t use sugar	no	no	no	Sometimes	alone	positive	S mitis	susceptable	intermidate	susceptable	intermidate	susecptable	intermidate	susceptable	resistance	intermidate	1		one day per week		Susceptable	intermidate	resistance	Resistance
19	1500	1	0	0	0	female	diploma	student	urban	prptestant	single	once/day	brush after lunch	, mefakiya or traditional stick	I don’t use sugar	soft drinks	no	no	Never at all		negative											1		one day per week
36	0	0	0	0	0	female	primary school	student	rural	muslim	single				Always	soft drinks	no	no	Never at all		positive	lactobacillus spp	Susceptable	Susceptable	susceptable	susceptable	susecptable	sucseptable	susceptable	susceptable	susceptable	1		Always		Resistance	Resistance	Susceptable	Intermidate
28	3000	1	0	1	0	male	primary school	private business	urban	orthodox	married	twice/day	Both in the morning and at night	toothbrush	I don’t use sugar	tea	no	no	Never at all		positive	lactobacillus spp	susceptable	susceptable	susceptable	susceptable	susecptable	sucseptable	susceptable	resistance	intermidate	1		Always		Susceptable	susceptable	Susceptable	Resistance
28	0	1	0	0	0	male	primary school	NGO business	urban	muslim	married	once/day	brushing when i wake up in the morning	, mefakiya or traditional stick	one day per week	candy	no	no	Always	alone	positive	lactobacillus spp	susceptable	susceptable	susceptable	intermidate	susecptable	intermidate	susceptable	resistance	intermidate	0				Intermidate	susceptable	Susceptable	Resistance
26	0	1	0	0	0	female	primary school	house wife	urban	muslim	married	once/day	brush after lunch	toothbrush	Always	soft drinks	no	no	Never at all		positive	streptococcus mutans	susceptable	susceptable	susceptable	susceptable	susecptable	intermidate	resistance	resistance	resistance	1		three days per week		Resistance	resistance	resistance	Resistance
30	0	1	0	0	0	male	cant read and write	farmer	urban	muslim	single	once per week	brushing when i wake up in the morning	toothbrush	3 days per week	candy	no	no	Never at all		positive	k pnemoniae	susceptable	susceptable	susceptable	intermidate	susecptable	sucseptable	intermidate	intermidate	susceptable	1		five days per week		Susceptable	resistance	resistance	Resistance
35	4000	1	0	0	0	female	secondary school	government employe	urban	prptestant	married	once/day	brushing when i wake up in the morning	toothbrush	one day per week	no	no	no	Never at all		positive	streptococcus mutans	susceptable	susceptable	susceptable	intermidate	susecptable	sucseptable	susceptable	intermidate	intermidate	1		one day per week		Intermidate	intermidate	intermidate	Susceptable
68	3500	1	1	0	0	male	diploma	government employe	urban	orthodox	married	once/day	brush after lunch	, mefakiya or traditional stick	Always	tea	no	no	Always	with sugar	positive	streptococcus mutans	susceptable	susceptable	susceptable	susceptable	susecptable	intermidate	susceptable	resistance	intermidate	1		three days per week	> 3 times/day	Resistance	intermidate	intermidate	Intermidate
28	1500	0	0	0	0	male	cant read and write	farmer	rural	muslim	married				Always	tea	no	no	Sometimes	with peanut	positive	S pnemoniae	susceptable	resistance	resistance	resistance	susecptable	resistance	susceptable	intermidate	intermidate	0				Intermidate	resistance	resistance	Susceptable
60	10300	1	0	1	0	male	≥ Degree	government employe	urban	prptestant	married	once/day	brushing when i wake up in the morning	toothbrush	Always	tea	no	yes	Never at all		positive	streptococcus mutans	susceptable	susceptable	susceptable	susceptable	susecptable	resistance	susceptable	resistance	intermidate	1		one day per week		Resistance	susceptable	resistance	Susceptable
28	1000	1	0	0	0	female	read and write	farmer	rural	muslim	married	once/day	brush after lunch	, mefakiya or traditional stick	3 days per week	candy	no	no	Never at all		positive	lactobacillus spp	susceptable	intermidate	susceptable	intermidate	susecptable	intermidate	susceptable	resistance	intermidate	0				Susceptable	resistance	resistance	Susceptable
38	0	1	0	0	0	female	secondary school	house wife	rural	orthodox	divorced	once/day	brushing when i wake up in the morning	, mefakiya or traditional stick	Always	tea	no	yes	Never at all		positive	lactobacillus spp	susceptable	susceptable	susceptable	susceptable	susecptable	sucseptable	intermidate	resistance	intermidate	1		one day per week		Susceptable	intermidate	resistance	Intermidate
45	1400	0	0	0	0	female	secondary school	government employe	urban	prptestant	widowed				Always	tea	no	no	Never at all		positive	streptococcus mutans	intermidate	intermidate	susceptable	resistance	susecptable	intermidate	susceptable	resistance	intermidate	1		one day per week		Resistance	susceptable	resistance	Intermidate
20	1500	0	0	0	0	male	primary school	government employe	urban	muslim	married				I don’t use sugar	no	no	no	Sometimes	with peanut	positive	acinetobacter	susceptable	susceptable	susceptable	intermidate	susecptable	intermidate	intermidate	intermidate	resistance	0				Intermidate	intermidate	resistance	Resistance
30	0	1	0	0	0	male	primary school	farmer	rural	muslim	married	once/day	brushing when i wake up in the morning	, mefakiya or traditional stick	I don’t use sugar	soft drinks	no	no	Never at all		negative											1		one day per week
40	1700	0	0	0	0	female	read and write	farmer	rural	muslim	married				Always	tea	no	no	Never at all		negative											1		one day per week
49	1000	0	0	1	0	male	primary school	government employe	urban	orthodox	married				Always	no	yes	yes	Never at all		positive	P aeruginosa	susceptable	intermidate	resistance	resistance	susecptable	resistance	resistance	resistance	resistance	0				resistance	intermidate	resistance	resistance
48	1800	1	0	0	0	female	primary school	government employe	urban	orthodox	married	once/day	brush after lunch	toothbrush	Always	tea	no	no	Never at all		positive	K pnemoniae	susceptable	resistance	susceptable	resistance	susecptable	resistance	susceptable	resistance	susceptable	0				susceptable	resistance	intermidate	resistance
34	6700	1	0	0	0	male	≥ Degree	government employe	urban	muslim	married	once/day	brushing when i wake up in the morning	toothbrush	one day per week	bread	no	no	Never at all		negative											0
34	0	1	0	1	0	female	primary school	house wife	urban	orthodox	married	once/day	brushing when i wake up in the morning	toothbrush	Always	tea	no	no	Never at all		positive	P aeruginosa	susceptable	resistance	resistance	resistance	susecptable	resistance	resistance	resistance	resistance	1		three days per week		resistance	resistance	resistance	resistance
30	0	1	0	0	0	female	cant read and write	farmer	rural	muslim	married	once/day	brush after lunch	, mefakiya or traditional stick	one day per week	tea	no	no	Never at all		positive	Acinetobacter spp	susceptable	intermidate	susceptable	resistance	susecptable	intermidate	susceptable	resistance	intermidate	0				resistance	susceptable	intermidate	resistance
59	5000	1	0	0	0	female	diploma	government employe	urban	muslim	married	twice/day	Both in the morning and at night	toothbrush	Always	no	no	no	Never at all		negative											0
19	0	1	0	0	0	male	read and write	farmer	rural	muslim	single	once/day	brushing when i wake up in the morning	, mefakiya or traditional stick	one day per week	candy	no	no	Never at all		positive	lactobacillus spp	susceptable	susceptable	susceptable	susceptable	susecptable	sucseptable	susceptable	susceptable	susceptable	0				susceptable	intermidate	resistance	intermidate
29	0	1	0	0	0	female	primary school	house wife	urban	muslim	married	≥ 3 times/day	Both in the morning and at night	toothbrush	Always	bread	no	no	Never at all		positive	streptococcus mitis	susceptable	susceptable	resistance	resistance	susecptable	resistance	intermidate	resistance	susceptable	1		one day per week		resistance	resistance	resistance	intermidate
40	0	1	0	0	0	female	cant read and write	house wife	urban	orthodox	married	once/day	brush after lunch	toothbrush	Always	bread	I don’t know	I don’t know	Never at all		negative											1		three days per week
37	4000	1	0	0	0	male	diploma	NGO business	urban	muslim	married	once/day	Both in the morning and at night	toothbrush	I don’t use sugar	bread	I don’t know	no	Never at all		positive	acinetobacter spp	susceptable	susceptable	susceptable	susceptable	susecptable	sucseptable	susceptable	intermidate	susceptable	1		one day per week		susceptable	resistance	intermidate	intermidate
42	1200	1	0	1	0	female	primary school	government employe	urban	prptestant	divorced	once/day	brushing when i wake up in the morning	toothbrush	Always	bread	no	no	Never at all		positive	lactobacillus spp	susceptable	susceptable	susceptable	susceptable	susecptable	sucseptable	susceptable	susceptable	susceptable	0		one day per week		susceptable	susceptable	resistance	susceptable
27	0	1	0	0	0	female	cant read and write	farmer	rural	muslim	married	once/day	brush after lunch	toothbrush	one day per week	soft drinks	I don’t know	no	Never at all		positive	S mutans	susceptable	susceptable	susceptable	susceptable	susecptable	sucseptable	susceptable	resistance	susceptable	0				susceptable	susceptable	usceptable	intermidate
25	1900	1	0	0	0	female	secondary school	government employe	urban	prptestant	married	once/day	brush after lunch	, mefakiya or traditional stick	one day per week	bread	no	no	Never at all		positive	E coli	susceptable	susceptable	susceptable	susceptable	susecptable	sucseptable	susceptable	susceptable	susceptable	1		one day per week		susceptable	susceptable	resistance	intermidate
21	0	1	0	0	0	male	diploma	student	urban	orthodox	single	once/day	brushing when i wake up in the morning	toothbrush	Always	bread	no	no	Never at all		negative											1		one day per week
33	2700	1	0	0	0	female	cant read and write	government employe	urban	prptestant	divorced	once per week	brushing when i wake up in the morning	, mefakiya or traditional stick	Always	bread	no	no	Always		positive	E coli	susceptable	susceptable	susceptable	susceptable	susecptable	resistance	intermidate	resistance	susceptable	1		one day per week		intermidate	resistance	susceptable	resistance
45	6000	1	0	0	0	female	≥ Degree	government employe	rural	orthodox	married	once per week	brush after lunch	, mefakiya or traditional stick	3 days per week	tea	no	no	Never at all		positive	S mutans	susceptable	susceptable	susceptable	susceptable	susecptable	sucseptable	susceptable	susceptable	susceptable	1		one day per week		resistance	susceptable	resistance	Susceptable
35	2400	1	0	0	0	female	diploma	government employe	urban	orthodox	married	once/day	brushing when i wake up in the morning	, mefakiya or traditional stick	Always	tea	no	no	Never at all		positive	lactobacillus spp		susceptable	susceptable	susceptable	susecptable	sucseptable	susceptable	resistance	susceptable	0				resistance	susceptable	susceptable	resistance
28	3000	0	0	1	0	male	primary school	NGO business	urban	orthodox	married				I don’t use sugar	no	no	no	Sometimes	alone	negative											0
25	0	0	0	1	0	female	cant read and write	farmer	rural	muslim	married				Always	bread	no	I don’t know	Sometimes	alone	negative											0
22	0	0	1	1	0	male	diploma	student	urban	catholic	married				Always	candy	no	no	Never at all		positive	S mutans	susceptable	susceptable	susceptable	susceptable	susecptable	sucseptable	susceptable	resistance	susceptable	1		one day per week		susceptable	resistance	resistance	intermidate
20	0	0	0	0	0	female	diploma	private business	rural	muslim	single				I don’t use sugar	bread	no	no	Never at all		positive	K pnemoniae	susceptable	susceptable	susceptable	Susceptable	susecptable	Sucseptable	Susceptable	resistance	susceptable	1		five days per week		susceptable	resistance	resistance	resistance
25	0	1	0	0	1	female	diploma	student	rural	muslim	single	once/day	brush after lunch	, mefakiya or traditional stick	one day per week	bread	no	no	Never at all		positive	K pnemoniae	susceptable	intermidate	susceptable	resistance	susecptable	Sucseptable	intermidate	resistance	susceptable	0				susceptable	resistance	resistance	resistance
70	0	0	0	0	0	male	cant read and write	farmer	rural	muslim	married				one day per week	soft drinks	no	no	Always	alone	positive	Acinetobacter spp		intermidate	intermidate	intermidate	susecptable	Sucseptable	intermidate	resistance	intermidate	0				susceptable	resistance	resistance	resistance
27	5200	1	1	0	0	female	≥ Degree	government employe	urban	muslim	married	once/day	brush after lunch	toothbrush	Always	bread	no	I don’t know	Never at all		negative											1		three days per week
30	0	1	0	0	0	female	cant read and write	farmer	rural	muslim	married	once/day	brushing when i wake up in the morning	toothbrush	Always	bread	no	no	Always	alone	negative											0
28	4000	1	0	0	0	female	diploma	government employe	urban	muslim	married	once/day	brushing when i wake up in the morning	toothbrush	Always	bread	no	no	Never at all		positive	lactobacillus spp	susceptable	susceptable	susceptable	susceptable	susecptable	sucseptable	susceptable	resistance	intermidate	1		three days per week		Susceptable	resistance	susceptable	intermidate
30	0	1	0	0	0	female	secondary school	farmer	rural	muslim	married	once per week	brushing when i wake up in the morning	, mefakiya or traditional stick	Always	tea	no	no	Never at all		positive	lactobacillus spp	susceptable	susceptable	susceptable	susceptable	susecptable	sucseptable	susceptable	resistance	susceptable	1		one day per week		Susceptable	resistance	susceptable	intermidate
22	3100	1	0	0	0	female	diploma	government employe	rural	muslim	married	once/day	brushing when i wake up in the morning	toothbrush	Always	tea	no	no	Never at all		negative											1		one day per week
23	3100	0	0	0	0	male	secondary school	government employe	rural	muslim	married				Always	bread	no	no	Always	with peanut	negative											1		five days per week
30	0	1	0	0	0	male	primary school	farmer	rural	muslim	married	once/day	brushing when i wake up in the morning	, mefakiya or traditional stick	Always	bread	no	no	Always	with peanut	positive	S mutans	susceptable	intermidate	susceptable	resistance	susecptable	resistance	intermidate	resistance	intermidate	1		one day per week		susceptable	resistance	resistance	intermidate
50	0	1	0	0	0	male	read and write	farmer	rural	muslim	married	once/day	brushing when i wake up in the morning	, mefakiya or traditional stick	Always	bread	no	no	Always	alone	negative											1		one day per week
30	6000	1	0	0	0	male	≥ Degree	student	rural	muslim	married	once per week	brushing when i wake up in the morning	toothbrush	Always	bread	no	no	Always	alone	positive	K pnemoniae	susceptable	intermidate	intermidate	susceptable	susecptable	resistance	intermidate	resistance	susceptable	0				resistance	resistance	resistance	susceptable
23	3000	1	1	0	0	male	secondary school	government employe	urban	muslim	married	twice/day	Both in the morning and at night	, mefakiya or traditional stick	Always	candy	no	no	Always	with peanut	positive	P aeruginosa	susceptable	intermidate	intermidate	resistance	susecptable	resistance	intermidate	resistance	resistance	1		three days per week	3 times/day	resistance	resistance	resistance	resistance
21	0	1	0	0	0	female	primary school	student	urban	muslim	married	twice/day	Both in the morning and at night	toothbrush	Always	bread	no	no	Never at all		negative											1		three days per week
25	7000	1	0	0	0	female	≥ Degree	private business	urban	muslim	married	twice/day	Both in the morning and at night	toothbrush	Always	chewing gum	no	no	Never at all		negative											1		five days per week
25	3000	1	0	0	0	female	secondary school	house wife	urban	muslim	single	once/day	brushing when i wake up in the morning	toothbrush	I don’t use sugar	bread	no	no	Always	with a Soft drink	negative											1		five days per week
34	2800	0	0	0	0	female	diploma	government employe	urban	catholic	married				one day per week	bread	yes	no	Never at all		positive	streptococcus mutans	susceptable	susceptable	susceptable	intermidate	susecptable	resistance	susceptable	resistance	susceptable	1		five days per week		susceptable	resistance	resistance	intermidate
52	1000	1	0	0	0	female	cant read and write	house wife	urban	orthodox	married	once/day	brushing when i wake up in the morning	toothbrush	I don’t use sugar	tea	no	no	Never at all		positive	S mutans	susceptable	susceptable	susceptable	susceptable	susecptable	sucseptable	susceptable	resistance	susceptable	0				susceptable	resistance	Intermidate	Susceptable
49	0	1	0	1	0	female	diploma	private business	urban	orthodox	married	twice/day	Both in the morning and at night	toothbrush	Always	soft drinks	no	no	Never at all		positive	S mutans	susceptable	susceptable	susceptable	susceptable	susecptable	resistance	intermidate	resistance	susceptable	1		one day per week		susceptable	resistance	Intermidate	intermidate
45	2000	1	0	0	0	female	cant read and write	private business	urban	muslim	single	twice/day	Both in the morning and at night	toothbrush	3 days per week	bread	no	no	Never at all		positive	S mutans	susceptable	susceptable	susceptable	susceptable	susecptable	intermidate	susceptable	resistance	susceptable	1		one day per week		susceptable	resistance	resistance	intermidate
25	0	1	0	0	0	female	secondary school	student	rural	muslim	single	once/day	brushing when i wake up in the morning	toothbrush	one day per week	bread	no	no	Never at all		negative											1		one day per week
35	1600	1	0	0	0	female	secondary school	government employe	urban	muslim	single	twice/day	Both in the morning and at night	toothbrush	one day per week	tea	no	no	Never at all		positive	lactobacillus spp	susceptable	susceptable	susceptable	susceptable	susecptable	sucseptable	susceptable	resistance	intermidate	1		one day per week		resistance	susceptable	resistance	intermidate
31	1900	1	0	0	1	male	secondary school	government employe	urban	orthodox	married	once/day	brushing when i wake up in the morning	toothbrush	I don’t use sugar	bread	no	no	Always	alone	positive	S mutans	susceptable	susceptable	intermidate	intermidate	susecptable	resistance	intermidate	resistance	resistance	0	one day per week			resistance	resistance	resistance	intermidate
21	0	1	0	0	0	female	primary school	student	rural	muslim	single	twice/day	Both in the morning and at night	toothbrush	Always	soft drinks	no	no	Never at all		positive	Acinetobacter	susceptable	susceptable	resistance	intermidate	susecptable	intermidate	resistance	resistance	susceptable	1		one day per week		resistance	resistance	resistance	intermidate
22	0	1	0	0	0	male	read and write	farmer	rural	muslim	single	once/day	brushing when i wake up in the morning	toothbrush	one day per week	soft drinks	no	no	Never at all		positive	S mutans	susceptable	susceptable	intermidate	intermidate	susecptable	intermidate	intermidate	resistance	susceptable	0				susceptable	resistance	intermidate	susceptable
19	0	0	0	0	0	female	cant read and write	house wife	urban	muslim	married				one day per week	tea	no	no	Never at all		negative											1		one day per week
22	0	1	0	0	0	male	diploma	student	rural	prptestant	single	once per week	brushing when i wake up in the morning	, mefakiya or traditional stick	Always	tea	no	no	Never at all		positive	lactobacillus spp	susceptable	susceptable	susceptable	susceptable	susecptable	sucseptable	intermidate	intermidate	intermidate	1		one day per week		susceptable	resistance	intermidate	resistance
27	3000	1	0	0	0	female	diploma	government employe	urban	muslim	single	once/day	brushing when i wake up in the morning	toothbrush	Always	tea	no	no	Never at all		positive	S mutans	susceptable	susceptable	susceptable	susceptable	susecptable	intermidate	resistance	resistance	resistance	1		one day per week		susceptable	resistance	intermidate	resistance
34	7000	1	0	0	0	male	diploma	government employe	rural	orthodox	married	twice/day	Both in the morning and at night	toothbrush	I don’t use sugar	bread	yes	yes	Always	with Coffee	positive	S mitis	susceptable	intermidate	resistance	susceptable	susecptable	intermidate	resistance	intermidate	susceptable	1		one day per week		susceptable	intermidate	intermidate	resistance
20	0	1	0	0	0	female	read and write	farmer	rural	muslim	married	once/day	brushing when i wake up in the morning	, mefakiya or traditional stick	one day per week	bread	no	no	Sometimes	with sugar	positive	S mutans	susceptable	susceptable	susceptable	susceptable	susecptable	sucseptable	susceptable	susceptable	susceptable	1		one day per week		susceptable	Susceptable	resistance	intermidate
70	0	1	0	0	0	female	primary school	house wife	urban	muslim	single	twice/day	Both in the morning and at night	toothbrush	Always	no	no	no	Never at all		negative											0
24	0	1	0	0	0	male	≥ Degree	student	urban	orthodox	single	once/day	brushing when i wake up in the morning	toothbrush	I don’t use sugar	bread	no	no	Never at all		negative											1		one day per week
25	4000	1	0	0	0	female	diploma	student	urban	muslim	single	≥ 3 times/day	Both in the morning and at night	toothbrush	Always	chewing gum	no	no	Sometimes	with a Soft drink	negative											1		five days per week
65	0	1	0	0	0	female	primary school	house wife	urban	muslim	married	twice/day	Both in the morning and at night	toothbrush	Always	tea	no	no	Never at all		negative											1		three days per week
47	0	1	0	0	0	female	cant read and write	house wife	rural	muslim	married	once per week	brushing when i wake up in the morning	, mefakiya or traditional stick	Always	tea	no	no	Never at all		positive	streptococcus mutans	susceptable	susceptable	susceptable	susceptable	susecptable	intermidate	susceptable	resistance	intermidate	0				intermidate	susceptable	resistance	intermidate
50	0	1	0	0	0	male	read and write	student	rural	muslim	married	once/day	brushing when i wake up in the morning	, mefakiya or traditional stick	I don’t use sugar	chewing gum	no	no	Never at all		negative											1		one day per week
35	2000	1	0	0	0	female	primary school	government employe	urban	orthodox	married	once per week	brushing when i wake up in the morning	, mefakiya or traditional stick	Always	tea	no	no	Always	alone	positive	S mitis	susceptable	susceptable	susceptable	susceptable	susecptable	resistance	intermidate	intermidate	susceptable	1		three days per week		susceptable	intermidate	resistance	intermidate
33	0	1	0	0	0	female	read and write	house wife	rural	muslim	married	once/day	brush after lunch	, mefakiya or traditional stick	I don’t use sugar	soft drinks	no	no	Never at all		positive	S mitis	susceptable	susceptable	susceptable	susceptable	susecptable	sucseptable	susceptable	intermidate	susceptable	1		one day per week		susceptable	susceptable	susceptable	resistance
22	0	1	0	0	0	female	read and write	student	rural	catholic	single	once/day	brushing when i wake up in the morning	, mefakiya or traditional stick	I don’t use sugar	soft drinks	no	no	Never at all		positive	lactobacillus spp	susceptable	susceptable	susceptable	susceptable	susecptable	sucseptable	susceptable	resistance	intermidate	1		one day per week		susceptable	susceptable	intermidate	susceptable
45	2000	0	0	0	0	female	read and write	house wife	urban	orthodox	married				Always	tea	I don’t know	no	Never at all		positive	streptococcus mutans	susceptable	susceptable	susceptable	susceptable	susecptable	intermidate	intermidate	resistance	susceptable	1		one day per week		resistance	intermidate	resistance	susceptable
39	1600	0	0	0	1	female	secondary school	government employe	urban	orthodox	married				Always	tea	no	no	Always	with sugar	positive	lactobacillus spp	susceptable	susceptable	intermidate	susceptable	susecptable	intermidate	susceptable	resistance		1	one day per week	one day per week		intermidate	resistance	susceptable	intermidate
28	4500	1	0	0	0	male	≥ Degree	government employe	urban	muslim	married	once/day	brushing when i wake up in the morning	toothbrush	one day per week	beverages	no	no	Never at all		positive	S mutans	susceptable	susceptable	susceptable	susceptable	susecptable	resistance	susceptable	resistance	susceptable	1		one day per week		susceptable	susceptable	susceptable	susceptable
40	0	1	0	0	0	female	read and write	farmer	rural	muslim	married	once/day	brushing when i wake up in the morning	, mefakiya or traditional stick	one day per week	tea	no	no	Never at all		positive	S mutans										0
30	1600	0	0	0	0	female	secondary school	government employe	urban	prptestant	married				3 days per week	tea	no	no	Never at all		positive	streptococcus mutans	susceptable	intermidate	susceptable	intermidate	susecptable	intermidate	susceptable	resistance	intermidate	1				resistance	resistance	resistance	intermidate
30	5000	1	0	0	0	male	≥ Degree	government employe	urban	muslim	married	once/day	brushing when i wake up in the morning	toothbrush	I don’t use sugar	tea	no	no	Never at all		positive	S mutans	susceptable	susceptable	susceptable	susceptable	susecptable	sucseptable	susceptable	susceptable	susceptable	1		one day per week		susceptable	intermidate	resistance	susceptable
38	1600	1	0	0	0	female	secondary school	government employe	urban	orthodox	married	once/day	brushing when i wake up in the morning	, mefakiya or traditional stick	Always	tea	no	no	Never at all		negative											1		one day per week
24	5300	1	0	0	0	female	≥ Degree	government employe	urban	prptestant	married	once/day	brushing when i wake up in the morning	toothbrush	Always	soft drinks	no	no	Never at all		positive	lactobacillus spp	susceptable	resistance	susceptable	resistance	susecptable	resistance	susceptable	resistance	resistance	1		five days per week		resistance	intermidate	susceptable	resistance
18	0	1	0	0	0	male	secondary school	student	rural	muslim	single	once/day	brushing when i wake up in the morning	, mefakiya or traditional stick	I don’t use sugar	bread	no	no	Always	alone	negative											1		one day per week
50	0	0	0	0	0	male	cant read and write	farmer	rural	muslim	married				Always	soft drinks	no	no	Sometimes	alone	positive	S mutans	susceptable	susceptable	susceptable	resistance	susecptable	resistance	susceptable	intermidate	susceptable	0
40	0	0	0	0	0	male	cant read and write	farmer	rural	muslim	married				Always	bread	no	no	Sometimes	alone	positive	P aeruginosa	resistance	resistance	resistance	resistance	susecptable	resistance	resistance	intermidate	intermidate	0				resistance	intermidate	resistance	susceptable
19	0	1	0	0	0	female	primary school	student	rural	muslim	single	once/day	brushing when i wake up in the morning	, mefakiya or traditional stick	one day per week	tea	no	no	Never at all		negative											0
50	0	0	0	0	0	male	cant read and write	farmer	rural	muslim	married				one day per week	bread	no	no	Sometimes	alone	positive	S pnemoniae	susceptable	susceptable	susceptable	susceptable	susecptable	Sucseptable	intermidate	resistance	intermidate	0				susceptable	resistance	intermidate	susceptable
30	0	1	0	0	0	male	secondary school	farmer	rural	muslim	married	once/day	brushing when i wake up in the morning	, mefakiya or traditional stick	one day per week	bread	no	no	Sometimes		positive	lactobacillus spp	susceptable	susceptable	susceptable	resistance	susecptable	resistance	intermidate	resistance	intermidate	0
40	0	0	0	0	0	male	cant read and write	farmer	rural	muslim	married				I don’t use sugar	bread	no	no	Always	alone	negative											0
22	0	0	0	0	0	male	cant read and write	farmer	rural	muslim	single				Always	tea	no	no	Never at all		positive	streptococcus mutans	susceptable	susceptable	susceptable	susceptable	susecptable	intermidate	susceptable	susceptable	resistance	0				intermidate	resistance	resistance	susceptable
20	0	0	0	0	0	male	read and write	student	urban	orthodox	single				one day per week	candy	no	no	Never at all		negative											1		one day per week
21	0	1	0	0	0	male	read and write	student	rural	muslim	single	once/day	brushing when i wake up in the morning	, mefakiya or traditional stick	one day per week	bread	no	no	Sometimes	alone	positive	streptococcus mutans		intermidate	susceptable	resistance	susecptable	resistance	susceptable	resistance	resistance	1		one day per week		intermidate	resistance	resistance	susceptable
47	0	1	0	0	0	female	secondary school	house wife	urban	orthodox	married	once/day	brushing when i wake up in the morning	toothbrush	Always	bread	no	no	Never at all		negative											1		one day per week
29	0	1	0	0	0	female	secondary school	private business	urban	orthodox	married	once/day	brushing when i wake up in the morning	toothbrush	3 days per week	chewing gum	no	no	Never at all		positive	lactobacillus spp	susceptable	susceptable	susceptable	resistance	susecptable	intermidate	intermidate	resistance	resistance	1		one day per week		resistance	susceptable	resistance	resistance
38	0	0	0	0	0	male	primary school	farmer	rural	muslim	married				I don’t use sugar	bread	no	no	Always	alone	positive	lactobacillus spp	susceptable	susceptable	resistance	resistance	susecptable	intermidate	resistance	resistance	intermidate	1		one day per week		resistance	susceptable	resistance	intermidate
40	0	0	0	0	0	female	cant read and write	farmer	rural	muslim	married				one day per week	no	no	no	Never at all		negative											0
18	0	0	0	0	0	male	primary school	student	rural	muslim	single				I don’t use sugar	no	no	no	Sometimes	alone	positive	lactobacillus spp	susceptable	resistance	susceptable	resistance	susecptable	resistance	susceptable	resistance	susceptable	0				susceptable	resistance	resistance	Susceptable
30	0	0	0	0	0	female	cant read and write	house wife	rural	muslim	married				I don’t use sugar	bread	no	no	Never at all		positive	S mutans	susceptable	resistance	susceptable	susceptable	susecptable	sucseptable	susceptable	susceptable	susceptable	0				susceptable	Susceptable	resistance	Susceptable
26	0	1	0	0	0	female	primary school	house wife	urban	muslim	married	once/day	brushing when i wake up in the morning	toothbrush	Always	candy	no	no	Never at all		negative											1		one day per week
27	2000	1	0	0	0	female	secondary school	government employe	urban	orthodox	married	once/day	brushing when i wake up in the morning	toothbrush	Always	tea	no	no	Never at all		positive	lactobacillus spp	susceptable	intermidate	susceptable	intermidate	susecptable	resistance	susceptable	intermidate	susceptable	1		one day per week		susceptable	resistance	resistance	intermidate
18	0	0	0	0	0	female	primary school	house wife	urban	muslim	single				Always	bread	no	no	Always	alone	positive	lactobacillus spp	susceptable	susceptable	susceptable	susceptable	susecptable	sucseptable	susceptable	susceptable	susceptable	0				susceptable	susceptable	susceptable	susceptable
22	0	0	0	0	0	female	cant read and write	house wife	rural	muslim	married				one day per week	tea	no	no	Never at all		negative											0
52	1900	1	0	0	0	female	primary school	government employe	urban	muslim	married	once/day	brushing when i wake up in the morning	toothbrush	Always	candy	no	no	Always	alone	positive	S mutans	susceptable	resistance	intermidate	susceptable	susecptable	sucseptable	susceptable	resistance	susceptable	1		three days per week		susceptable	resistance	intermidate	resistance
50	0	1	0	0	0	female	cant read and write	house wife	rural	muslim	married	once/day	brushing when i wake up in the morning	, mefakiya or traditional stick	Always	bread	no	no	Never at all		positive	lactobacillus spp	susceptable	susceptable	susceptable	susceptable	susecptable	sucseptable	susceptable	resistance	susceptable	0				resistance	intermidate	intermidate	resistance
32	0	0	0	0	0	female	cant read and write	house wife	rural	muslim	married				one day per week	bread	no	no	Sometimes	alone	negative											1		one day per week
40	0	0	0	0	0	female	cant read and write	house wife	rural	muslim	married				I don’t use sugar	bread	no	no	Never at all		positive	S mutans	susceptable	susceptable	susceptable	susceptable	susecptable	sucseptable	susceptable	resistance	susceptable	0				susceptable	resistance	intermidate	susceptable
48	3200	0	0	0	0	male	diploma	unemployed	urban	prptestant	married				Always	bread	no	yes	Never at all		negative											0
30	5000	0	1	0	0	male	read and write	farmer	rural	muslim	married				one day per week	no	no	no	Always	alone	positive	lactobacillus spp	susceptable	intermidate	susceptable	resistance	susecptable	resistance	resistance	resistance	susceptable	1		three days per week		resistance	intermidate	susceptable	resistance
20	0	1	0	0	0	female	cant read and write	student	urban	prptestant	single	once/day	brushing when i wake up in the morning	toothbrush	Always	candy	no	no	Never at all		positive	lactobacillus spp	susceptable	intermidate	susceptable	susceptable	susecptable	intermidate	intermidate	intermidate	susceptable	0				resistance	susceptable	susceptable	susceptable
27	0	0	0	0	0	male	primary school	farmer	rural	muslim	married				I don’t use sugar	bread	no	no	Never at all		negative											1		one day per week
24	0	0	0	0	0	male	secondary school	student	rural	muslim	single				3 days per week	tea	no	no	Always	with peanut	negative											0
25	0	1	0	0	0	female	primary school	house wife	urban	orthodox	married	once/day	brushing when i wake up in the morning	toothbrush	Always	chewing gum	no	no	Never at all		positive	P aeruginosa	susceptable	resistancer	resistance	susceptable	susecptable	intermidate	intermidate	resistance	resistance	1		one day per week		intermidate	intermidate	resistance	resistance
35	5000	0	0	0	0	male	diploma	government employe	rural	muslim	single				I don’t use sugar	bread	no	no	Always	with peanut	positive	lactobacillus spp	susceptable	susceptable	intermidate	resistance	susecptable	intermidate	resistance	resistance	susceptable	1		one day per week		resistance	intermidate	Intermidate	susceptable
20	0	0	0	0	0	male	primary school	student	urban	orthodox	single				Always	tea	no	no	Never at all		positive	lactobacillus spp	susceptable	susceptable	susceptable	intermidate	susecptable	intermidate	susceptable	resistance		1		three days per week		intermidate	intermidate	resistance	Intermidate
30	0	1	0	0	0	female	cant read and write	house wife	rural	muslim	married	once/day	brushing when i wake up in the morning	, mefakiya or traditional stick	one day per week	bread	no	no	Never at all		negative											1		one day per week
22	0	1	0	0	0	female	secondary school	student	urban	orthodox	single	once/day	brushing when i wake up in the morning	toothbrush	Always	candy	no	no	Never at all		positive	Acinetobacter	susceptable	intermidate	intermidate	susceptable	susecptable	intermidate	intermidate	resistance	susceptable	1		one day per week		Intermidate	intermidate	Susceptable	resistance
30	3000	1	0	0	0	male	primary school	private business	urban	muslim	married	once/day	brushing when i wake up in the morning	toothbrush	Always	soft drinks	no	no	Sometimes		positive	S mutans	susceptable	susceptable	susceptable	susceptable	susecptable	sucseptable	susceptable	susceptable	susceptable	1		one day per week		susceptable	resistance	intermidate	susceptable
40	0	0	0	0	0	male	cant read and write	farmer	rural	muslim	married				one day per week	bread	no	no	Sometimes	alone	positive	S pnemoniae	susceptable	susceptable	susceptable	intermidate	susecptable	intermidate	intermidate	resistance	susceptable	0				susceptable	intermidate	resistance	susceptable
30	0	1	0	0	0	male	cant read and write	farmer	rural	muslim	married	once/day	brushing when i wake up in the morning	, mefakiya or traditional stick	one day per week	bread	no	no	Always	with a Soft drink	negative											1		one day per week
31	0	1	0	0	0	male	primary school	NGO business	urban	catholic	married	once/day	brushing when i wake up in the morning	toothbrush	one day per week	soft drinks	no	no	Never at all		negative											1		three days per week
19	0	1	0	0	0	female	primary school	student	urban	orthodox	single	once/day	brushing when i wake up in the morning	toothbrush	Always	candy	no	no	Never at all		positive	streptococcus mutans	susceptable	susceptable	susceptable	susceptable	susecptable	intermidate	intermidate	intermidate	intermidate	1		three days per week		Resistance	intermidate	intermidate	resistance
45	0	1	1	0	0	male	cant read and write	private business	urban	muslim	married	once/day	brushing when i wake up in the morning	, mefakiya or traditional stick	I don’t use sugar	bread	no	no	Sometimes	with peanut	negative											0			sometimes
25	0	1	0	0	0	female	cant read and write	house wife	rural	muslim	married	once/day	brushing when i wake up in the morning	, mefakiya or traditional stick	Always	candy	no	no	Never at all		negative											1		one day per week
21	0	1	0	0	0	female	secondary school	student	urban	muslim	single	once/day	brushing when i wake up in the morning		Always	tea	no	no	Never at all		positive	lactobacillus spp	susceptable	resistance	intermidate	resistance	intermidate	sucseptable	resistance	intermidate	resistance	1		three days per week		resistance	intermidate	resistance	susceptable
19	0	1	0	0	0	female	secondary school	student	rural	muslim	single	once/day	brushing when i wake up in the morning	, mefakiya or traditional stick	Always	candy	no	no	Never at all		negative											1		one day per week
24	4300	1	0	0	1	male	≥ Degree	unemployed	urban	orthodox	single	once/day	brush after lunch	toothbrush	Always	bread	no	no	Never at all		positive	lactobacillus spp	susceptable	susceptable	susceptable	resistance	susecptable	intermidate	susceptable	resistance	susceptable	1	one day per week	one day per week		intermidate	resistance	intermidate	resistance
26	3000	1	0	0	0	male	primary school	private business	urban	muslim	single	twice/day	Both in the morning and at night	toothbrush	Always	tea	no	no	Always		positive	lactobacillus spp	susceptable	resistance	intermidate	susceptable	intermidate	resistance	intermidate	susceptable	resistance	1		one day per week		intermidate	susceptable	intermidate	resistance
22	0	0	0	0	0	male	primary school	student	rural	muslim	married				one day per week	bread	no	no	Always	with peanut	positive	streptococcus mutans	susceptable	susceptable	susceptable	susceptable	susecptable	resistance	susceptable	resistance	susceptable	1		one day per week		esistance	resistance	resistance	intermidate
18	0	1	0	0	0	male	primary school	private business	urban	muslim	married	once/day	brushing when i wake up in the morning	, mefakiya or traditional stick	Always	tea	no	no	Always	alone	negative											1		one day per week
20	3000	1	0	1	0	male	secondary school	private business	urban	muslim	single	once/day	brushing when i wake up in the morning	, mefakiya or traditional stick	Always	soft drinks	no	no	Never at all		negative											1		one day per week
28	0	1	0	0	1	female	secondary school	student	urban	orthodox	married	once/day	brushing when i wake up in the morning	toothbrush	I don’t use sugar	soft drinks	no	no	Never at all		negative											1		one day per week
24	0	0	0	1	1	male	primary school	student	urban	muslim	single				one day per week	candy	no	no	Never at all		positive	streptococcus mutans	susceptable	resistance	susceptable	intermidate	susecptable	intermidate	susceptable	resistance	susceptable	1	one day per week	one day per week		intermidate	intermidate	resistance	susceptable
40	0	1	0	0	0	female	cant read and write	house wife	rural	muslim	married	once/day	brushing when i wake up in the morning	, mefakiya or traditional stick	one day per week	no	no	no	Always	alone	negative											0
24	2000	1	0	0	0	female	diploma	government employe	rural	orthodox	married	once/day	brushing when i wake up in the morning	toothbrush	Always	soft drinks	no	no	Never at all		negative											0
30	0	1	0	1	1	female	primary school	house wife	urban	orthodox	married	once/day	brush after lunch	, mefakiya or traditional stick	I don’t use sugar	tea	no	no	Never at all		positive	streptococcus mutans		intermidate	susceptable	intermidate	susecptable	resistance	susceptable	resistance	intermidate	1	one day per week	one day per week		resistance	resistance	susceptable	intermidate
60	0	0	0	0	0	female	cant read and write	house wife	urban	muslim	married				Always	tea	no	no	Sometimes	alone	negative											0
28	0	0	0	0	0	female	primary school	private business	rural	muslim	single				I don’t use sugar	candy	no	no	Never at all		positive	S mutans	susceptable	resistance	resistance	resistance	susecptable	intermidate	resistance	resistance	susceptable	1		one day per week		intermidate	susceptable	resistance	intermidate
27	3000	1	0	1	0	female	diploma	government employe	urban	prptestant	married	once/day	brushing when i wake up in the morning	toothbrush	Always	chewing gum	no	no	Never at all		negative											1		three days per week
32	1600	1	0	0	0	female	secondary school	government employe	urban	prptestant	married	once/day	brushing when i wake up in the morning	toothbrush	Always	bread	no	no	Never at all		positive	S mutans	susceptable	susceptable	susceptable	susceptable	susecptable	sucseptable	susceptable	susceptable	susceptable	1		one day per week		susceptable	resistance	susceptable	susceptable
22	0	0	0	0	0	female	secondary school	student	rural	muslim	single				Always	bread	no	no	Never at all		positive	lactobacillus spp	intermidate	intermidate	susceptable	susceptable	susecptable	sucseptable	susceptable	resistance	intermidate	0				susceptable	resistance	susceptable	susceptable
40	5000	1	0	0	0	female	≥ Degree	government employe	urban	orthodox	married	once/day	brushing when i wake up in the morning	toothbrush	Always	soft drinks	no	no	Never at all		positive	S mutans	susceptable	susceptable	susceptable	susceptable	susecptable	sucseptable	susceptable	resistance	susceptable	0				resistance	intermidate	resistance	resistance
35	0	0	0	0	0	female	secondary school	student	urban	catholic	married				Always	soft drinks	no	no	Never at all		negative											0
28	0	0	0	0	0	female	cant read and write	farmer	rural	muslim	married				Always	tea	no	no	Never at all		positive	S mutans	susceptable	susceptable	susceptable	susceptable	susecptable	resistance	resistance	resistance	resistance	0				susceptable	resistance	susceptable	intermidate
25	0	0	0	0	0	male	read and write	farmer	rural	muslim	married				I don’t use sugar	bread	no	no	Never at all		positive	E coli	susceptable	susceptable	susceptable	susceptable	susecptable	sucseptable	susceptable	intermidate	susceptable	0				susceptable	resistance	susceptable	intermidate
30	0	1	0	0	0	female	cant read and write	farmer	rural	muslim	married	once/day	brushing when i wake up in the morning	, mefakiya or traditional stick	Always	candy	no	no	Sometimes	alone	negative											0
58	6000	1	0	0	0	male	diploma	government employe	urban	muslim	married	once/day	brushing when i wake up in the morning	toothbrush	Always	bread	no	no	Never at all		negative											0
35	0	1	0	0	0	female	read and write	farmer	rural	muslim	married	once/day	brushing when i wake up in the morning	, mefakiya or traditional stick	I don’t use sugar	tea	no	no	Sometimes	with peanut	positive	lactobacillus spp	susceptable	susceptable	susceptable	susceptable	susecptable	sucseptable	susceptable	susceptable	susceptable	1		one day per week		intermidate	resistance	resistance	intermidate
30	1100	1	0	1	1	female	cant read and write	NGO business	urban	orthodox	married	once/day	brushing when i wake up in the morning	, mefakiya or traditional stick	Always	tea	no	no	Sometimes	alone	negative											1		one day per week
35	0	0	0	0	0	female	cant read and write	farmer	rural	muslim	married				Always	bread	no	no	Never at all		positive	S mutans	susceptable	susceptable	susceptable	susceptable	susecptable	sucseptable	susceptable	intermidate	susceptable	0				resistance	resistance	intermidate	susceptable
20	0	0	0	0	0	male	primary school	student	urban	muslim	single				Always	soft drinks	no	no	Never at all		positive	lactobacillus spp	susceptable	susceptable	susceptable	susceptable	susecptable	intermidate	intermidate	resistance	susceptable	1		one day per week		resistance	intermidate	resistance	susceptable
56	1500	1	1	0	0	male	primary school	NGO business	urban	orthodox	married	once/day	brushing when i wake up in the morning	toothbrush	Always	tea	no	no	Always	alone	negative											0			> 3 times/day
70	0	0	0	0	0	female	cant read and write	house wife	rural	muslim	married				Always	tea	no	no	Always	alone	positive	S aureus	susceptable	susceptable	susceptable	susceptable	susecptable	sucseptable	susceptable	susceptable	susceptable	0				resistance	intermidate	resistance	intermidatee
40	0	0	0	0	0	male	primary school	farmer	rural	muslim	married				Always	tea	no	no	Never at all		negative											0
35	4000	1	0	0	0	female	diploma	government employe	urban	orthodox	married	once/day	brushing when i wake up in the morning	toothbrush	Always	bread	no	no	Never at all		positive	lactobacillus spp	susceptable	susceptable	susceptable	susceptable	susecptable	intermidate	susceptable	resistance	resistance	0				resistance	resistance	resistance	intermidate
26	0	1	0	0	0	female	primary school	student	urban	orthodox	single	once/day	brushing when i wake up in the morning	toothbrush	Always	chewing gum	no	no	Never at all		negative											0
36	1300	1	0	0	0	female	primary school	government employe	urban	muslim	married	once per week	brushing when i wake up in the morning	, mefakiya or traditional stick	Always	chewing gum	no	no	Always	with sugar	positive	streptococcus mitis	susceptable	susceptable	susceptable	resistance	susecptable	intermidate	susceptable	resistance	susceptable	1		three days per week		Iintermidate	resistance	resistance	resistance
25	0	0	0	0	0	male	primary school	student	urban	orthodox	single				one day per week	candy	no	no	Never at all		positive	S mutans	susceptable	susceptable	susceptable	susceptable	susecptable	resistance	intermidate	susceptable	susceptable	0				susceptable	resistance	resistance	resistance
67	0	0	0	0	0	male	primary school	private business	urban	orthodox	married				Always	bread	no	no	Never at all		negative											0
33	4000	1	0	0	0	male	primary school	private business	urban	muslim	married	once/day	brushing when i wake up in the morning	toothbrush	Always	soft drinks	yes	no	Always	alone	positive	lactobacillus spp	susceptable	susceptable	susceptable	resistance	susecptable	intermidate	intermidate	intermidate	intermidate	0				susceptable	resistance	intermidate	intermidate
65	2000	0	0	0	0	male	read and write	government employe	urban	muslim	married				Always	bread	yes	yes	Never at all		negative											0
39	4000	1	0	0	0	female	primary school	government employe	urban	prptestant	married	once/day	brushing when i wake up in the morning	toothbrush	Always	chewing gum	no	no	Never at all		positive	S auerus	susceptable	susceptable	susceptable	susceptable	susecptable	intermidate	susceptable	intermidate	susceptable	1		one day per week		intermidate	resistance	resistance	susceptable
60	0	0	0	0	0	male	cant read and write	farmer	rural	muslim	married				3 days per week	tea	no	no	Never at all		positive	S pnemoniae	susceptable	susceptable	susceptable	susceptable	susecptable	intermidate	susceptable	resistance	intermidate	1		one day per week		resistance	resistance	intermidate	resistance
23	0	0	0	0	0	male	primary school	student	urban	muslim	single				3 days per week	candy	no	no	Always		positive	streptococcus mitis	susceptable	resistance	susceptable	resistance	susecptable	resistance	susceptable	intermidate	susceptable	1		one day per week		intermidate	resistance	resistance	susceptable
23	0	0	0	0	0	male	primary school	student	urban	muslim	single				3 days per week	candy	no	no	Never at all		negative											0
55	3000	1	0	0	0	female	diploma	government employe	urban	orthodox	married	once/day	brushing when i wake up in the morning	toothbrush	I don’t use sugar	tea	yes	yes	Never at all		positive	P aeruginosa	susceptable	resistance	resistance	resistance	susecptable	resistance	resistance	resistance	resistance	1		three days per week		resistance	resistance	resistance	resistance
26	0	0	0	0	0	female	cant read and write	house wife	urban	muslim	married				Always	tea	no	no	Never at all		positive	S mutans	susceptable	susceptable	susceptable	resistance	intermidate	sucseptable	susceptable	intermidate	susceptable	0				susceptable	resistance	resistance	intermidate
35	0	0	0	0	0	female	cant read and write	house wife	rural	muslim	married				Always	soft drinks	no	no	Always	with peanut	negative											1		one day per week
27	3000	0	0	0	0	male	primary school	private business	urban	muslim	married				I don’t use sugar	soft drinks	no	no	Always	alone	positive	lactobacillus spp	susceptable	resistance	intermidate	susceptable	susecptable	sucseptable	susceptable	susceptable	susceptable	1		one day per week		intermidate	resistance	susceptable	susceptable
30	3000	1	0	0	0	male	primary school	private business	urban	muslim	married	once/day	brushing when i wake up in the morning	toothbrush	Always	bread	no	no	Never at all		positive	S mutans	susceptable	susceptable	susceptable	susceptable	susecptable	sucseptable	susceptable	susceptable	susceptable	0				intermidate	intermidate	resistance	susceptable
19	0	0	0	0	0	female	primary school	student	rural	muslim	single				I don’t use sugar	tea	no	no	Never at all		positive	acinetobacter	susceptable	intermidate	intermidate	resistance	susecptable	resistance	resistance	resistance	resistance	1		one day per week		intermidate	resistance	resistance	intermidate
25	0	1	0	0	0	female	secondary school	unemployed	urban	prptestant	married	once/day	brushing when i wake up in the morning	toothbrush	I don’t use sugar	tea	no	no	Never at all		negative											1		one day per week
40	0	0	0	0	0	female	cant read and write	house wife	urban	muslim	divorced				Always	soft drinks	no	no	Never at all		positive	S mutans	susceptable	susceptable	resistance	resistance	susecptable	intermidate	susceptable	resistance	intermidate	1		one day per week		intermidate	susceptable	intermidate	susceptable
28	0	1	0	0	0	female	secondary school	house wife	urban	orthodox	married	once/day	brushing when i wake up in the morning	toothbrush	Always	soft drinks	no	no	Never at all		negative											1		one day per week
27	0	1	0	0	0	female	secondary school	student	urban	orthodox	married	once/day	brushing when i wake up in the morning	toothbrush	Always	chewing gum	no	no	Never at all		positive	S mutans	susceptable	susceptable	susceptable	susceptable	susecptable	sucseptable	susceptable	susceptable	susceptable	0				susceptable	resistance	intermidate	intermidate
25	0	0	0	0	0	female	primary school	student	urban	orthodox	single				3 days per week	chewing gum	no	no	Never at all		positive	lactobacillus spp	susceptable	intermidate	resistance	resistance	susecptable	sucseptable	susceptable	intermidate	susceptable	1		one day per week		susceptable	susceptable	intermidate	resistance
20	0	0	0	0	0	female	secondary school	house wife	rural	muslim	single				Always	soft drinks	no	no	Never at all		positive	S mutans	susceptable	susceptable	susceptable	susceptable	susecptable	sucseptable	susceptable	susceptable	intermidate	0				intermidate	resistance	resistance	intermidate
35	6000	1	0	0	0	male	diploma	government employe	urban	muslim	divorced	once/day	brushing when i wake up in the morning	toothbrush	Always	no	no	no	Never at all		positive	S pnemoniae	susceptable	intermidate	resistance	resistance	susecptable	intermidate	intermidate	resistance	susceptable	1		one day per week		resistance	resistance	resistance	susceptable
20	0	0	0	0	0	female	primary school	student	urban	muslim	single				Always	candy	no	no	Never at all		negative											1		one day per week
34	5000	1	0	0	0	male	diploma	NGO business	urban	muslim	married	once/day	brushing when i wake up in the morning	toothbrush	one day per week	soft drinks	no	no	Never at all		positive	S mutans	susceptable	resistance	intermidate	susceptable	susecptable	sucseptable	resistance	intermidate	intermidate	0				intermidate	resistance	resistance	susceptable
54	0	0	1	0	0	male	cant read and write	farmer	rural	muslim	married				one day per week	bread	no	no	Always	with Coffee	positive	Acinetobacter	susceptable	susceptable	intermidate	susceptable	susecptable	intermidate	susceptable	resistance	resistance	1		one day per week	once/day	intermidate	resistance	intermidate	intermidate
30	4000	1	0	0	0	female	primary school	private business	urban	catholic	married	once/day	brushing when i wake up in the morning	toothbrush	Always	soft drinks	no	no	Never at all		positive	S mutans	susceptable	resistance	susceptable	intermidate	susecptable	resistance	resistance	resistance	resistance	1		one day per week		susceptable	intermidate	resistance	resistance
28	0	0	0	0	0	female	primary school	house wife	rural	muslim	married				I don’t use sugar	candy	no	no	Never at all		negative											0
25	4900	0	0	0	0	female	≥ Degree	student	urban	catholic	single				one day per week	soft drinks	no	no	Never at all		positive	lactobacillus spp	resistance	resistance	resistance	resistance	susecptable	intermidate	resistance	resistance	susceptable	1		one day per week		susceptable	resistance	intermidate	intermidate
43	7000	0	0	0	0	male	diploma	government employe	urban	adventist	married				one day per week	candy	no	no	Never at all		positive	streptococcus mutans	susceptable	susceptable	susceptable	susceptable	susecptable	intermidate	susceptable	resistance	resistance	1		one day per week		intermidate	intermidate	susceptable	susceptable
49	0	0	0	0	0	female	cant read and write	house wife	rural	muslim	married				I don’t use sugar	chewing gum	no	no	Never at all		negative											1		one day per week
25	0	0	0	0	0	female	read and write	house wife	rural	muslim	married				Always	bread	no	no	Sometimes	alone	positive	lactobacillus spp	susceptable	resistance	resistance	resistance	susecptable	resistance	intermidate	susceptable	intermidate	1		one day per week		susceptable	intermidate	intermidate	susceptable
45	1500	0	0	0	0	male	primary school	NGO business	urban	muslim	married				one day per week	tea	no	no	Never at all		negative											1		one day per week
40	0	0	1	0	0	male	read and write	unemployed	urban	muslim	single				Always	soft drinks	I don’t know	no	Sometimes	with sugar	positive	lactobacillus spp	susceptable	susceptable	susceptable	susceptable	susecptable	intermidate	susceptable	resistance	susceptable	1		one day per week	sometimes	susceptable	intermidate	intermidate	resistance
37	3000	1	0	0	0	male	diploma	private business	urban	muslim	married	once per week	brushing when i wake up in the morning	toothbrush	one day per week	chewing gum	no	no	Never at all		positive	streptococcus mutans	susceptable	resistance	susceptable	resistance	susecptable	resistance	susceptable	resistance	susceptable	0				susceptable	resistance	resistance	resistance
26	0	0	0	0	0	female	primary school	house wife	rural	muslim	married				one day per week	tea	no	no	Sometimes	alone	negative											0
34	2800	0	0	0	0	female	primary school	government employe	urban	catholic	married				I don’t use sugar	soft drinks	no	no	Never at all		negative											0
30	0	0	0	0	0	male	cant read and write	farmer	rural	muslim	married				Always	bread	no	no	Never at all		positive	S mutans	susceptable	susceptable	susceptable	susceptable	susecptable	sucseptable	susceptable	susceptable	susceptable	1		one day per week		susceptable	resistance	intermidate	intermidate
50	0	0	0	0	0	male	diploma	NGO business	urban	catholic	divorced				I don’t use sugar	soft drinks	no	no	Never at all		positive	lactobacillus spp	susceptable	resistance	intermidate	susceptable	susecptable	sucseptable	susceptable	resistance	intermidate	0				susceptable	resistance	intermidate	intermidate
41	5000	1	0	0	0	female	read and write	private business	urban	muslim	married	once per week	brush after lunch	toothbrush	one day per week	tea	no	no	Never at all		positive	S mutans	susceptable	susceptable	resistance	susceptable	susecptable	resistance	resistance	resistance	resistance	0				susceptable	resistance	intermidate	intermidate
32	3000	0	1	0	1	male	diploma	government employe	rural	muslim	single	once/day	brushing when i wake up in the morning	toothbrush	Always	candy	no	no	Sometimes	with peanut	positive	Acinetobacter	susceptable	susceptable	resistance	intermidate	susecptable	resistance	resistance	intermidate	susceptable	1	one day per week	one day per week		susceptable	resistance	intermidate	intermidate
19	0	1	0	0	0	male	secondary school	student	urban	muslim	single	once/day	brushing when i wake up in the morning	toothbrush	I don’t use sugar	soft drinks	no	no	Never at all		negative											0
20	0	0	0	0	0	male	secondary school	student	rural	muslim	single				I don’t use sugar	chewing gum	no	no	Never at all		positive	lactobacillus spp	susceptable	susceptable	susceptable	susceptable	susecptable	sucseptable	susceptable	susceptable	susceptable	0				susceptable	intermidate	intermidate	resistance
29	1000	0	0	0	0	female	read and write	private business	urban	muslim	married				I don’t use sugar	tea	no	no	Never at all		negative											0
41	6000	1	1	0	0	male	≥ Degree	government employe	urban	orthodox	widowed	once per week	brush after lunch	toothbrush	one day per week	soft drinks	no	no	Sometimes	with sugar	negative											1		one day per week	once/day
32	2700	1	0	0	0	male	primary school	NGO business	urban	orthodox	married	once/day	brushing when i wake up in the morning	toothbrush	I don’t use sugar	candy	no	no	Never at all		negative											0
23	0	1	0	0	0	female	cant read and write	farmer	rural	muslim	married	once/day	brush after lunch	, mefakiya or traditional stick	I don’t use sugar	tea	no	no	Never at all		positive	S mutans	susceptable	susceptable	susceptable	susceptable	susecptable	sucseptable	susceptable	susceptable	resistance	0				intermidate	resistance	resistance	intermidate
26	3000	0	0	0	0	male	diploma	government employe	urban	muslim	single				one day per week	soft drinks	no	no	Never at all		positive	S mutans	intermidate	susceptable	susceptable	susceptable	susecptable	sucseptable	susceptable	resistance	susceptable	0				intermidate	resistance	resistance	intermidate
35	0	1	0	0	0	female	≥ Degree	student	urban	prptestant	single	once/day	brushing when i wake up in the morning	toothbrush	Always	tea	no	no	Never at all		negative											1		one day per week
35	0	0	0	0	0	male	cant read and write	farmer	rural	muslim	married				I don’t use sugar	tea	no	no	Sometimes	alone	positive	lactobacillus spp	susceptable	resistance	resistance	resistance	susecptable	resistance	resistance	resistance	resistance	0				intermidate	resistance	resistance	intermidate
68	1260	0	1	0	0	male	secondary school	government employe	urban	muslim	single				Always	tea	no	no	Sometimes	alone	negative											0			> 3 times/day
34	4000	0	0	0	1	male	≥ Degree	private business	urban	orthodox	widowed				I don’t use sugar	beverages	no	yes	Never at all		positive	S mutans	susceptable	susceptable	susceptable	susceptable	susecptable	sucseptable	susceptable	susceptable	susceptable	1	one day per week	one day per week		susceptable	resistance	resistance	susceptable
25	9800	1	0	1	0	male	≥ Degree	government employe	urban	prptestant	married	once/day	brushing when i wake up in the morning	toothbrush	I don’t use sugar	chewing gum	no	no	Never at all		negative											1		one day per week
29	0	0	0	0	0	female	diploma	government employe	rural	muslim	single				one day per week	soft drinks	no	no	Never at all		positive	S mutans	susceptable	susceptable	susceptable	susceptable	susecptable	sucseptable	susceptable	susceptable	susceptable	1		one day per week		resistance	intermidate	susceptable	resistance
25	0	0	0	1	0	male	diploma	government employe	urban	orthodox	single				Always	candy	no	no	Never at all		positive	lactobacillus spp	susceptable	intermidate	susceptable	intermidate	susecptable	resistance	susceptable	resistance	susceptable	1		one day per week		resistance	intermidate	resistance	resistance
24	0	1	0	0	0	female	≥ Degree	student	urban	orthodox	married				Always	candy	no	no	Never at all		positive	streptococcus mitis	susceptable	resistance	susceptable	resistance	susecptable	resistance	intermidate	resistance	susceptable	1		one day per week		resistance	resistance	intermidate	resistance
68	0	0	0	0	1	female	cant read and write	house wife	urban	orthodox	single				Always	beverages	no	I don’t know	Never at all		positive	lactobacillus spp	susceptable	susceptable	susceptable	susceptable	susecptable	resistance	susceptable	resistance	susceptable	1	one day per week	one day per week		resistance	susceptable	susceptable	intermidate
43	12000	0	0	1	0	female	read and write	private business	urban	catholic	divorced				Always	chewing gum	no	I don’t know	Always	with a Soft drink	positive	lactobacillus spp	susceptable	resistance	susceptable	resistance	susecptable	intermidate	susceptable	susceptable	susceptable	1		Always		intermidate	susceptable	susceptable	susceptable
46	4800	1	0	1	0	male	≥ Degree	government employe	urban	orthodox	married	once/day	brush after lunch	toothbrush	3 days per week	bread	no	yes	Never at all		positive	lactobacillus spp	susceptable	susceptable	susceptable	susceptable	susecptable	sucseptable	susceptable	susceptable	susceptable	1		five days per week		intermidate	susceptable	susceptable	susceptable
26	0	0	0	0	0	female	primary school	student	rural	muslim	single				I don’t use sugar	tea	no	no	Always	with sugar	positive	streptococcus mitis	intermidate	susceptable	susceptable	resistance	intermidate	sucseptable	susceptable	resistance	susceptable	1		three days per week		resistance	resistance	resistance	resistance
